# Supplementary material for: Host–Pathogen Responses to Pandemic Influenza H1N1pdm09 in a Human Respiratory Airway Model
Source: Viruses. 2020 Jun 24;12(6):679. doi: 10.3390/v12060679 (PMC7354428; doi:10.3390/v12060679)
Supplement: Supplementary file 1 [file viruses-12-00679-s001.zip]

Archive with 2 entries (2 files):
- Supplementary Files/Supplementary Files1.pdf
- Supplementary Files/Video S1. Beating of cilia on the surface of ciliated cells of the wdNHBE epithelium.avi
